# Supplementary material for: Forecasting Fetal Buprenorphine Exposure through Maternal–Fetal Physiologically Based Pharmacokinetic Modeling
Source: Pharmaceutics. 2024 Mar 8;16(3):375. doi: 10.3390/pharmaceutics16030375 (PMC10975492; doi:10.3390/pharmaceutics16030375)
Supplement: Supplementary file 1 [file pharmaceutics-16-00375-s001.zip]

Archive with 1 entries (1 files):
- pharmaceutics-2893439-supplementary.pdf
